# Supplementary material for: CRISPR-Cas9 Mediated Knockout of SagD Gene for Overexpression of Streptokinase in Streptococcus equisimilis
Source: Microorganisms. 2022 Mar 17;10(3):635. doi: 10.3390/microorganisms10030635 (PMC8953821; doi:10.3390/microorganisms10030635)
Supplement: Supplementary file 1 [file microorganisms-10-00635-s001.zip]

Archive with 1 entries (1 files):
- microorganisms-1581118-supplementary.pdf
